# Supplementary material for: Transcriptomic changes in liver transplant recipients with non-alcoholic steatohepatitis indicate dysregulation of wound healing
Source: Front Endocrinol (Lausanne). 2023 May 8;14:1111614. doi: 10.3389/fendo.2023.1111614 (PMC10200958; doi:10.3389/fendo.2023.1111614)
Supplement: Supplementary Table 1 — Significant DEGs identified in PT-NASH compared to post-transplant control. [file Table_1.xlsx]

## Sheet: Supplementary Table 1
ens_ids	names	baseMean	log2FC	lfcSE	stat	pvalue	padj
ENSG00000285283	ENSG00000285283	77.74	-9.76	1.2	-8.11	5.1e-16	1.01e-11
ENSG00000278996	ENSG00000278996	41.84	8.82	1.15	7.65	1.98e-14	1.97e-10
ENSG00000204569	PPP1R10	188	25.29	3.38	7.47	7.75e-14	5.13e-10
ENSG00000023191	RNH1	53.42	-9.19	1.24	-7.4	1.38e-13	6.83e-10
ENSG00000095970	TREM2	27.61	5.17	0.85	6.1	1.06e-09	4.22e-06
ENSG00000273184	ENSG00000273184	15.73	-7.43	1.29	-5.75	8.73e-09	2.89e-05
ENSG00000189057	FAM111B	38.2	3.87	0.71	5.44	5.45e-08	0.00015
ENSG00000131910	NR0B2	560.93	-1.35	0.25	-5.33	9.65e-08	0.00023
ENSG00000224916	APOC4-APOC2	1584.89	-1.67	0.31	-5.32	1.04e-07	0.00023
ENSG00000073111	MCM2	171.47	2.11	0.4	5.3	1.16e-07	0.00023
ENSG00000183856	IQGAP3	64.02	5.5	1.04	5.28	1.28e-07	0.00023
ENSG00000196562	SULF2	1529.35	1.42	0.27	5.25	1.5e-07	0.00025
ENSG00000132677	RHBG	99.12	-2.16	0.42	-5.1	3.44e-07	0.00052
ENSG00000094804	CDC6	44.91	2.98	0.6	4.96	7.23e-07	0.00102
ENSG00000025708	TYMP	1018.47	1.2	0.24	4.91	9.05e-07	0.0012
ENSG00000228589	SPCS2P4	18.56	-6.22	1.27	-4.9	9.79e-07	0.00121
ENSG00000143476	DTL	42.29	4.03	0.83	4.84	1.3e-06	0.00152
ENSG00000075223	SEMA3C	36.77	3.62	0.75	4.81	1.5e-06	0.00166
ENSG00000255872	ENSG00000255872	23.08	-5.01	1.06	-4.73	2.26e-06	0.00236
ENSG00000164591	MYOZ3	15.55	4.31	0.92	4.7	2.66e-06	0.00264
ENSG00000123612	ACVR1C	151.21	-1.87	0.4	-4.67	2.98e-06	0.0028
ENSG00000198739	LRRTM3	61.68	-3.42	0.73	-4.66	3.1e-06	0.0028
ENSG00000134278	SPIRE1	292.96	1.8	0.39	4.64	3.43e-06	0.00296
ENSG00000120833	SOCS2	277.86	-2.63	0.57	-4.63	3.72e-06	0.00298
ENSG00000134769	DTNA	149.48	3.53	0.76	4.62	3.75e-06	0.00298
ENSG00000143401	ANP32E	526.14	-1.1	0.24	-4.59	4.38e-06	0.00325
ENSG00000232187	FTH1P7	79.61	-1.88	0.41	-4.59	4.45e-06	0.00325
ENSG00000237988	OR2I1P	504.07	3.22	0.7	4.58	4.6e-06	0.00325
ENSG00000275185	ENSG00000275185	9.8	6.73	1.47	4.58	4.75e-06	0.00325
ENSG00000187627	RGPD1	88.6	-2.53	0.56	-4.53	5.89e-06	0.00376
ENSG00000128262	POM121L9P	21.72	4.34	0.96	4.52	6.15e-06	0.00376
ENSG00000106366	SERPINE1	1036.45	2.03	0.45	4.52	6.16e-06	0.00376
ENSG00000133106	EPSTI1	277.07	1.59	0.35	4.51	6.42e-06	0.00376
ENSG00000111331	OAS3	961.06	1.46	0.32	4.51	6.44e-06	0.00376
ENSG00000223387	LINC02068	51.71	-2.56	0.57	-4.5	6.77e-06	0.00384
ENSG00000259856	RAB43P1	16.13	7.45	1.66	4.49	7.11e-06	0.00387
ENSG00000126838	PZP	2688.27	-2.66	0.59	-4.49	7.21e-06	0.00387
ENSG00000239556	ENSG00000239556	12.99	-5.68	1.27	-4.48	7.45e-06	0.00389
ENSG00000083857	FAT1	3321.2	2.53	0.57	4.47	7.77e-06	0.00395
ENSG00000259108	LINC01595	182.45	3.35	0.76	4.42	9.87e-06	0.00486
ENSG00000277801	ENSG00000277801	16.01	7.44	1.69	4.41	1.02e-05	0.00486
ENSG00000163637	PRICKLE2	419.75	1.69	0.38	4.41	1.03e-05	0.00486
ENSG00000175182	FAM131A	87.62	1.71	0.39	4.4	1.08e-05	0.00499
ENSG00000102452	NALCN	43.92	3.2	0.73	4.39	1.15e-05	0.00518
ENSG00000171848	RRM2	108.45	2.62	0.61	4.32	1.56e-05	0.00686
ENSG00000113300	CNOT6	376.98	1.06	0.25	4.31	1.6e-05	0.00689
ENSG00000111335	OAS2	902.34	1.54	0.36	4.26	2.02e-05	0.0084
ENSG00000113070	HBEGF	19.92	3.33	0.78	4.26	2.03e-05	0.0084
ENSG00000168209	DDIT4	474.78	1.14	0.27	4.24	2.2e-05	0.00888
ENSG00000240207	ENSG00000240207	42.09	2.66	0.63	4.24	2.24e-05	0.00888
ENSG00000159307	SCUBE1	104.25	2.1	0.5	4.23	2.35e-05	0.00914
ENSG00000053918	KCNQ1	77.98	2.13	0.51	4.2	2.62e-05	0.00999
ENSG00000017427	IGF1	4075.8	-1.66	0.4	-4.2	2.72e-05	0.01005
ENSG00000173511	VEGFB	366.97	-1.13	0.27	-4.19	2.74e-05	0.01005
ENSG00000284695	ENSG00000284695	15.58	-5.44	1.31	-4.15	3.38e-05	0.01219
ENSG00000149554	CHEK1	75.91	2.73	0.66	4.12	3.84e-05	0.01339
ENSG00000053747	LAMA3	186.56	2.23	0.54	4.12	3.85e-05	0.01339
ENSG00000170323	FABP4	26.62	2.76	0.67	4.1	4.22e-05	0.01442
ENSG00000166401	SERPINB8	175.7	1.82	0.44	4.08	4.49e-05	0.01488
ENSG00000164294	GPX8	39.14	2.47	0.61	4.08	4.5e-05	0.01488
ENSG00000185130	H2BC13	27.68	2.91	0.71	4.08	4.57e-05	0.01488
ENSG00000186340	THBS2	517.61	2.83	0.69	4.07	4.67e-05	0.01495
ENSG00000184357	H1-5	128.32	1.76	0.43	4.06	4.89e-05	0.0154
ENSG00000142731	PLK4	33.8	2.92	0.72	4.04	5.37e-05	0.01666
ENSG00000198945	L3MBTL3	234.8	-1.6	0.4	-4.03	5.6e-05	0.01709
ENSG00000265168	ENSG00000265168	12.44	-7.08	1.77	-4.01	6.1e-05	0.01836
ENSG00000132274	TRIM22	574.74	1.44	0.36	4	6.45e-05	0.01909
ENSG00000101003	GINS1	57.17	2.61	0.66	3.98	6.81e-05	0.01982
ENSG00000157551	KCNJ15	53.33	2.06	0.52	3.98	6.89e-05	0.01982
ENSG00000287458	ENSG00000287458	17.24	4.71	1.19	3.97	7.19e-05	0.02037
ENSG00000130158	DOCK6	724.47	1.31	0.33	3.97	7.34e-05	0.02052
ENSG00000131747	TOP2A	114.03	2.56	0.65	3.96	7.53e-05	0.02071
ENSG00000127324	TSPAN8	63.09	2.56	0.65	3.96	7.62e-05	0.02071
ENSG00000197461	PDGFA	123.43	2.61	0.66	3.94	8.01e-05	0.02149
ENSG00000154153	RETREG1	468.82	-1.42	0.36	-3.92	8.82e-05	0.02265
ENSG00000162543	UBXN10	159.71	2.16	0.55	3.92	8.89e-05	0.02265
ENSG00000122952	ZWINT	31.41	2.39	0.61	3.92	8.9e-05	0.02265
ENSG00000185499	MUC1	10.66	5.38	1.38	3.9	9.73e-05	0.02444
ENSG00000126709	IFI6	1071.29	1.92	0.49	3.89	9.98e-05	0.02476
ENSG00000182568	SATB1	1006.23	-1.14	0.29	-3.88	0.0001	0.02547
ENSG00000241859	ANOS2P	32.91	4.18	1.08	3.87	0.00011	0.02585
ENSG00000188112	C6orf132	37.33	3.35	0.87	3.87	0.00011	0.02617
ENSG00000129244	ATP1B2	90.07	-1.49	0.39	-3.87	0.00011	0.02617
ENSG00000269888	ENSG00000269888	66.57	-1.78	0.46	-3.86	0.00011	0.02646
ENSG00000286106	NOTCH2NLR	10.91	6.89	1.79	3.86	0.00011	0.02646
ENSG00000176092	CRYBG2	10.32	7.06	1.83	3.85	0.00012	0.02651
ENSG00000133985	TTC9	97.4	2.28	0.59	3.83	0.00013	0.02801
ENSG00000219438	TAFA5	27.21	4.64	1.21	3.83	0.00013	0.02808
ENSG00000258604	ENSG00000258604	118.41	-1.87	0.49	-3.82	0.00013	0.02808
ENSG00000100767	PAPLN	172.07	2.8	0.73	3.82	0.00013	0.02808
ENSG00000187210	GCNT1	141.26	1.66	0.43	3.82	0.00013	0.02808
ENSG00000204469	PRRC2A	96.55	-2.4	0.63	-3.82	0.00013	0.02808
ENSG00000124253	PCK1	27367.7	-1.5	0.39	-3.81	0.00014	0.02852
ENSG00000109610	SOD3	57.21	1.98	0.52	3.81	0.00014	0.02852
ENSG00000157601	MX1	1461.73	1.83	0.48	3.78	0.00015	0.03161
ENSG00000241269	ENSG00000241269	9.54	5.23	1.39	3.77	0.00016	0.03261
ENSG00000228526	MIR34AHG	149.76	3.36	0.89	3.76	0.00017	0.03358
ENSG00000184347	SLIT3	98.82	1.57	0.42	3.75	0.00018	0.03558
ENSG00000211897	IGHG3	35.15	-3.93	1.05	-3.74	0.00018	0.03623
ENSG00000225697	SLC26A6	152.09	1.53	0.41	3.73	0.00019	0.03754
ENSG00000276600	RAB7B	28.23	2.66	0.72	3.71	0.0002	0.03893
ENSG00000215915	ATAD3C	83.47	-2.22	0.6	-3.71	0.00021	0.03923
ENSG00000127831	VIL1	787.43	-2.13	0.58	-3.7	0.00021	0.03966
ENSG00000139329	LUM	338.78	1.95	0.53	3.69	0.00022	0.04085
ENSG00000155657	TTN	2650.59	2.44	0.66	3.69	0.00023	0.04192
ENSG00000157456	CCNB2	22.58	2.35	0.64	3.68	0.00023	0.0421
ENSG00000128833	MYO5C	353.61	1.16	0.31	3.68	0.00023	0.0421
ENSG00000141526	SLC16A3	128.11	1.83	0.5	3.67	0.00024	0.04247
ENSG00000167014	TERB2	9.36	-5.98	1.63	-3.67	0.00025	0.04247
ENSG00000168646	AXIN2	157.04	1.23	0.34	3.66	0.00025	0.04247
ENSG00000185477	GPRIN3	253.75	1.72	0.47	3.66	0.00025	0.04247
ENSG00000120457	KCNJ5	38.52	2.57	0.7	3.66	0.00025	0.04247
ENSG00000100033	PRODH	62.53	2.52	0.69	3.63	0.00028	0.04679
ENSG00000135052	GOLM1	479.78	1.8	0.5	3.63	0.00028	0.04679
ENSG00000211890	IGHA2	31.22	-4.73	1.31	-3.61	0.0003	0.04896
ENSG00000137185	ZSCAN9	98.04	1.27	0.35	3.61	0.0003	0.04896
ENSG00000183454	GRIN2A	51.85	2.57	0.71	3.61	0.00031	0.04896
ENSG00000133048	CHI3L1	418.99	3.65	1.01	3.61	0.00031	0.04914

## Sheet: Supplementary Table 2
ens_ids	names	baseMean	log2FC	lfcSE	stat	pvalue	padj
ENSG00000019169	MARCO	1169.49	-2.82	0.21	-13.38	9.12e-18	1.8e-13
ENSG00000115129	TP53I3	145.24	3.26	0.24	13.73	1.37e-15	1.36e-11
ENSG00000133800	LYVE1	660.99	-2.73	0.23	-12.01	2.48e-15	1.64e-11
ENSG00000170323	FABP4	134.48	4.15	0.54	7.7	3.48e-15	1.72e-11
ENSG00000177575	CD163	1479.32	-2.69	0.22	-12.44	7.02e-15	2.6e-11
ENSG00000145850	TIMD4	138.54	-4.32	0.42	-10.32	7.89e-15	2.6e-11
ENSG00000162692	VCAM1	499.05	-2.37	0.18	-13.35	1.78e-14	5.02e-11
ENSG00000134769	DTNA	53.3	3.79	0.28	13.7	3.6e-14	8.91e-11
ENSG00000122884	P4HA1	529.66	-3.2	0.27	-11.91	9.69e-14	2.13e-10
ENSG00000073754	CD5L	1144.94	-2.88	0.27	-10.55	5.59e-13	1.11e-09
ENSG00000170006	TMEM154	148.53	3.74	0.3	12.3	7.13e-13	1.28e-09
ENSG00000087237	CETP	414.91	-2.49	0.23	-10.96	2.3e-12	3.79e-09
ENSG00000127418	FGFRL1	1102.4	-1.51	0.11	-13.8	8.54e-12	1.3e-08
ENSG00000203710	CR1	51.52	-3.25	0.27	-12.01	1.23e-11	1.74e-08
ENSG00000187193	MT1X	5471.25	-2.43	0.22	-11.01	1.48e-11	1.95e-08
ENSG00000129474	AJUBA	436.81	1.96	0.15	12.68	1.83e-11	2.16e-08
ENSG00000172115	CYCS	552.39	1.72	0.13	12.94	1.86e-11	2.16e-08
ENSG00000260314	MRC1	832.12	-2.08	0.19	-11.06	1.99e-11	2.19e-08
ENSG00000010327	STAB1	1079.35	-1.63	0.22	-7.46	2.11e-11	2.19e-08
ENSG00000229833	PET100	78.69	3.03	0.25	12.2	3.96e-11	3.87e-08
ENSG00000165828	PRAP1	185.46	2.24	0.19	12	5.64e-11	5.07e-08
ENSG00000146425	DYNLT1	383.13	1.53	0.11	13.81	7.7e-11	6.6e-08
ENSG00000197629	MPEG1	659.19	-1.71	0.16	-10.71	8e-11	6.6e-08
ENSG00000111775	COX6A1	673.9	1.43	0.11	12.96	1.3e-10	1.03e-07
ENSG00000169245	CXCL10	189.78	3.47	0.32	10.76	1.79e-10	1.37e-07
ENSG00000102804	TSC22D1	974.13	1.47	0.11	13.09	3.31e-10	2.43e-07
ENSG00000092841	MYL6	5657.08	1.4	0.11	12.27	5.52e-10	3.9e-07
ENSG00000088827	SIGLEC1	294.31	-2.11	0.21	-10.25	8.85e-10	6.04e-07
ENSG00000244187	TMEM141	308.77	1.97	0.17	11.56	9.77e-10	6.45e-07
ENSG00000126759	CFP	498.72	-1.79	0.16	-10.9	1.07e-09	6.83e-07
ENSG00000107736	CDH23	375.51	-1.76	0.16	-11.06	1.46e-09	9e-07
ENSG00000134375	TIMM17A	603.36	1.3	0.11	12.11	1.68e-09	1.01e-06
ENSG00000182578	CSF1R	862.39	-1.97	0.21	-9.58	1.73e-09	1.01e-06
ENSG00000196576	PLXNB2	3778.49	-1.17	0.1	-12.16	1.9e-09	1.05e-06
ENSG00000095970	TREM2	32.32	4.95	0.46	10.79	1.91e-09	1.05e-06
ENSG00000184545	DUSP8	37.86	3.58	0.32	11.18	1.97e-09	1.05e-06
ENSG00000181631	P2RY13	78.91	-2.1	0.18	-11.42	2.23e-09	1.16e-06
ENSG00000165457	FOLR2	254.07	-2.04	0.21	-9.5	3.2e-09	1.62e-06
ENSG00000169744	LDB2	228.51	-1.46	0.14	-10.34	4.56e-09	2.26e-06
ENSG00000186642	PDE2A	391.11	-1.57	0.15	-10.46	5.46e-09	2.63e-06
ENSG00000172534	HCFC1	455.11	-1.26	0.1	-12.14	5.75e-09	2.7e-06
ENSG00000006327	TNFRSF12A	55.1	3.38	0.33	10.16	5.87e-09	2.7e-06
ENSG00000155659	VSIG4	369.29	-2.12	0.25	-8.62	6.18e-09	2.72e-06
ENSG00000168374	ARF4	1118.94	1.17	0.11	10.96	6.19e-09	2.72e-06
ENSG00000155380	SLC16A1	869.34	-1.68	0.19	-8.98	6.8e-09	2.93e-06
ENSG00000244405	ETV5	108.83	-1.82	0.17	-10.76	9.1e-09	3.83e-06
ENSG00000239264	TXNDC5	25.2	-4.45	0.39	-11.39	9.86e-09	4.07e-06
ENSG00000131016	AKAP12	456.79	-1.67	0.19	-8.63	1.11e-08	4.48e-06
ENSG00000187239	FNBP1	442.87	-1.11	0.08	-13.25	1.2e-08	4.73e-06
ENSG00000128284	APOL3	1229.38	1.93	0.21	9.36	1.29e-08	5.01e-06
ENSG00000092068	SLC7A8	196.92	-1.61	0.17	-9.62	1.93e-08	7.32e-06
ENSG00000105426	PTPRS	256.99	-2.56	0.3	-8.63	1.96e-08	7.32e-06
ENSG00000163682	RPL9	2873.66	1.49	0.15	10.06	2e-08	7.34e-06
ENSG00000145050	MANF	440.31	1.87	0.2	9.53	2.19e-08	7.88e-06
ENSG00000090659	CD209	157.59	-2.5	0.27	-9.37	2.39e-08	8.44e-06
ENSG00000042493	CAPG	123.7	2.59	0.27	9.63	2.59e-08	8.99e-06
ENSG00000177807	KCNJ10	52.38	-3.08	0.37	-8.36	2.66e-08	8.99e-06
ENSG00000145708	CRHBP	1067.94	-1.48	0.15	-9.91	2.68e-08	8.99e-06
ENSG00000179776	CDH5	394.69	-1.36	0.13	-10.76	3.01e-08	9.93e-06
ENSG00000176890	TYMS	67.36	2.33	0.23	9.94	3.17e-08	1.03e-05
ENSG00000173599	PC	2808.29	-1.15	0.12	-9.88	3.37e-08	1.08e-05
ENSG00000162512	SDC3	910.55	-1.27	0.14	-9.1	3.52e-08	1.1e-05
ENSG00000164406	LEAP2	2381.6	1.73	0.18	9.63	3.95e-08	1.21e-05
ENSG00000157933	SKI	918.28	-1.14	0.1	-11.7	3.97e-08	1.21e-05
ENSG00000105609	LILRB5	177.2	-2	0.22	-9.23	4.04e-08	1.21e-05
ENSG00000124713	GNMT	1921.01	-1.82	0.21	-8.81	4.73e-08	1.4e-05
ENSG00000204220	PFDN6	205.81	1.47	0.13	11.17	4.97e-08	1.43e-05
ENSG00000008441	NFIX	1221.34	-1.03	0.09	-12.08	4.98e-08	1.43e-05
ENSG00000129657	SEC14L1	483.79	-1.34	0.12	-10.76	5.5e-08	1.55e-05
ENSG00000081913	PHLPP1	660.09	-1.43	0.14	-10.02	5.72e-08	1.59e-05
ENSG00000271601	LIX1L	276.89	-1.18	0.1	-11.64	6.74e-08	1.85e-05
ENSG00000037280	FLT4	206.28	-1.75	0.2	-8.98	6.99e-08	1.9e-05
ENSG00000145826	LECT2	3697.46	1.2	0.12	10.15	8.31e-08	2.22e-05
ENSG00000133985	TTC9	60.23	3.16	0.35	9.13	8.48e-08	2.24e-05
ENSG00000083223	TUT7	800.23	-1.44	0.16	-8.75	1e-07	2.61e-05
ENSG00000099284	MACROH2A2	76.41	1.86	0.19	9.75	1.18e-07	3.03e-05
ENSG00000189334	S100A14	147.17	1.78	0.18	9.76	1.24e-07	3.15e-05
ENSG00000196498	NCOR2	904.1	-1.16	0.11	-10.43	1.5e-07	3.77e-05
ENSG00000111057	KRT18	3788.89	1.57	0.18	8.66	1.58e-07	3.9e-05
ENSG00000064393	HIPK2	1937.77	-1.07	0.1	-10.22	1.59e-07	3.9e-05
ENSG00000139291	TMEM19	369.31	1.32	0.12	11.02	1.67e-07	4.02e-05
ENSG00000142910	TINAGL1	139.33	-1.65	0.16	-10.12	1.77e-07	4.17e-05
ENSG00000205544	TMEM256	393.61	1.83	0.21	8.66	1.85e-07	4.3e-05
ENSG00000138356	AOX1	21697.4	-1.28	0.14	-9	1.87e-07	4.3e-05
ENSG00000151287	TEX30	184.98	1.28	0.12	10.42	1.98e-07	4.51e-05
ENSG00000122026	RPL21	1793.33	1.3	0.13	9.69	2.2e-07	4.96e-05
ENSG00000128052	KDR	811.89	-1.89	0.21	-8.83	2.24e-07	4.97e-05
ENSG00000021826	CPS1	46437.1	-1.65	0.18	-9.36	2.3e-07	5.05e-05
ENSG00000102755	FLT1	323.14	-1.47	0.15	-9.54	2.34e-07	5.09e-05
ENSG00000136011	STAB2	799.18	-2.25	0.28	-8	2.58e-07	5.54e-05
ENSG00000119711	ALDH6A1	6122.62	-1.73	0.21	-8.34	2.63e-07	5.59e-05
ENSG00000116661	FBXO2	399.3	2.09	0.27	7.82	2.99e-07	6.29e-05
ENSG00000159189	C1QC	1999.6	-1.71	0.24	-7.18	3.04e-07	6.34e-05
ENSG00000166136	NDUFB8	287.32	1.33	0.13	10.51	3.15e-07	6.48e-05
ENSG00000008311	AASS	563.05	-1.91	0.23	-8.26	3.3e-07	6.72e-05
ENSG00000140575	IQGAP1	653.62	-1.33	0.15	-8.73	3.34e-07	6.72e-05
ENSG00000197728	RPS26	1109.78	1.5	0.17	9.01	3.39e-07	6.72e-05
ENSG00000168546	GFRA2	45.77	-2.4	0.25	-9.76	3.4e-07	6.72e-05
ENSG00000010610	CD4	3118.98	-1.55	0.22	-7.07	3.77e-07	7.24e-05
ENSG00000152284	TCF7L1	116.2	-1.52	0.14	-10.51	3.77e-07	7.24e-05
ENSG00000164442	CITED2	817.92	-1.24	0.12	-9.95	3.95e-07	7.52e-05
ENSG00000118257	NRP2	258.88	-1.61	0.17	-9.47	4.13e-07	7.79e-05
ENSG00000170558	CDH2	1458.7	-1.1	0.12	-9.37	4.74e-07	8.84e-05
ENSG00000124151	NCOA3	310.41	-1.08	0.1	-10.98	4.88e-07	9.02e-05
ENSG00000113494	PRLR	349.2	-1.39	0.17	-8.22	5.33e-07	9.76e-05
ENSG00000100292	HMOX1	859.01	-1.35	0.16	-8.61	5.78e-07	0.0001
ENSG00000166341	DCHS1	176.22	-1.56	0.19	-8.05	5.88e-07	0.00011
ENSG00000105607	GCDH	1556.51	-1.26	0.13	-9.57	6.21e-07	0.00011
ENSG00000106366	SERPINE1	372.32	2.54	0.3	8.47	6.28e-07	0.00011
ENSG00000182566	CLEC4G	821.5	-1.32	0.15	-8.81	6.93e-07	0.00012
ENSG00000176641	RNF152	431.98	-1.96	0.25	-7.88	7.33e-07	0.00013
ENSG00000164100	NDST3	22.2	-2.82	0.24	-11.75	7.44e-07	0.00013
ENSG00000175193	PARL	120.1	1.41	0.13	10.5	7.47e-07	0.00013
ENSG00000158710	TAGLN2	1688.75	1.1	0.14	7.75	7.53e-07	0.00013
ENSG00000124762	CDKN1A	481.67	1.88	0.25	7.55	8.01e-07	0.00013
ENSG00000165168	CYBB	539.25	-1.53	0.2	-7.68	8.11e-07	0.00013
ENSG00000185088	RPS27L	777.85	1.35	0.14	9.35	8.48e-07	0.00014
ENSG00000069122	ADGRF5	263.77	-1.33	0.15	-8.64	9.23e-07	0.00015
ENSG00000196154	S100A4	149.55	1.85	0.21	9.03	9.5e-07	0.00015
ENSG00000164692	COL1A2	1469.68	1.79	0.22	7.94	9.57e-07	0.00015
ENSG00000162337	LRP5	2712.32	-1.09	0.1	-10.73	1.01e-06	0.00016
ENSG00000162897	FCAMR	187.05	2.64	0.32	8.2	1.02e-06	0.00016
ENSG00000270885	RASL10B	33.29	-2.54	0.3	-8.46	1.19e-06	0.00018
ENSG00000130707	ASS1	31180.5	-1.69	0.2	-8.62	1.2e-06	0.00018
ENSG00000154096	THY1	114.57	2.16	0.27	8.02	1.22e-06	0.00018
ENSG00000163069	SGCB	300.11	1.52	0.21	7.36	1.24e-06	0.00019
ENSG00000140450	ARRDC4	321.92	1.48	0.21	7.17	1.28e-06	0.00019
ENSG00000082397	EPB41L3	107.79	-1.62	0.21	-7.9	1.28e-06	0.00019
ENSG00000129559	NEDD8	387.74	1.12	0.11	10.5	1.29e-06	0.00019
ENSG00000171612	SLC25A33	61.57	1.82	0.18	10.01	1.47e-06	0.00021
ENSG00000160111	CPAMD8	36.52	-2.33	0.3	-7.78	1.52e-06	0.00022
ENSG00000115541	HSPE1	742.21	1.19	0.12	9.5	1.53e-06	0.00022
ENSG00000140505	CYP1A2	19530.4	-1.97	0.25	-7.78	1.57e-06	0.00022
ENSG00000166275	BORCS7	537.3	1.54	0.17	8.9	1.72e-06	0.00024
ENSG00000167601	AXL	408.51	-1.54	0.19	-8.08	1.76e-06	0.00025
ENSG00000118640	VAMP8	1009.96	1.1	0.11	9.72	1.76e-06	0.00025
ENSG00000008517	IL32	2249.22	2.13	0.27	7.88	1.94e-06	0.00027
ENSG00000196683	TOMM7	1255.74	1.11	0.12	9.03	1.95e-06	0.00027
ENSG00000198252	STYX	459.89	-1.01	0.1	-10.29	2e-06	0.00027
ENSG00000010932	FMO1	54.11	2.89	0.5	5.84	2.04e-06	0.00028
ENSG00000142798	HSPG2	1324.24	-1.24	0.18	-6.77	2.06e-06	0.00028
ENSG00000083168	KAT6A	424.21	-1.05	0.11	-9.72	2.09e-06	0.00028
ENSG00000143947	RPS27A	4264.9	1.11	0.12	9.22	2.11e-06	0.00028
ENSG00000174307	PHLDA3	56.96	2.75	0.31	8.8	2.11e-06	0.00028
ENSG00000175336	APOF	3421.37	-1.3	0.2	-6.33	2.16e-06	0.00028
ENSG00000152818	UTRN	492.73	-1.09	0.18	-5.92	2.19e-06	0.00029
ENSG00000172943	PHF8	318.25	-1.41	0.16	-8.57	2.29e-06	0.0003
ENSG00000169418	NPR1	189.76	-1.46	0.19	-7.81	2.33e-06	0.0003
ENSG00000173898	SPTBN2	1201.86	-1.32	0.15	-8.91	2.41e-06	0.00031
ENSG00000013016	EHD3	531.63	-1.61	0.2	-8.11	2.46e-06	0.00031
ENSG00000139344	AMDHD1	1439.97	-1.62	0.23	-6.91	2.46e-06	0.00031
ENSG00000251322	SHANK3	303.61	-1.18	0.19	-6.11	2.62e-06	0.00032
ENSG00000123384	LRP1	8352.89	-1.01	0.12	-8.27	2.62e-06	0.00032
ENSG00000171132	PRKCE	207.81	2.11	0.28	7.58	2.62e-06	0.00032
ENSG00000158882	TOMM40L	105.47	1.53	0.17	9.17	2.73e-06	0.00033
ENSG00000169442	CD52	83.67	2.23	0.26	8.64	2.8e-06	0.00034
ENSG00000135636	DYSF	655.31	-1.22	0.13	-9.22	2.81e-06	0.00034
ENSG00000187630	DHRS4L2	542.3	1.22	0.14	8.82	2.89e-06	0.00035
ENSG00000163586	FABP1	21028.3	1.4	0.18	7.99	2.99e-06	0.00035
ENSG00000153162	BMP6	39.52	-1.99	0.22	-8.93	3e-06	0.00035
ENSG00000127922	SEM1	1123.45	1.04	0.11	9.11	3.11e-06	0.00037
ENSG00000170421	KRT8	5982.07	1.46	0.18	8.28	3.23e-06	0.00038
ENSG00000173369	C1QB	1769.03	-1.62	0.24	-6.68	3.24e-06	0.00038
ENSG00000142599	RERE	484.19	-1.06	0.11	-9.67	3.33e-06	0.00039
ENSG00000038358	EDC4	132.47	-1.51	0.17	-8.71	3.44e-06	0.0004
ENSG00000141968	VAV1	72.55	-1.57	0.18	-8.98	3.51e-06	0.0004
ENSG00000123104	ITPR2	3299.64	-1.05	0.12	-8.77	3.55e-06	0.0004
ENSG00000129965	INS-IGF2	499.62	-1.57	0.19	-8.29	3.58e-06	0.0004
ENSG00000132646	PCNA	293.65	1.02	0.1	10.19	3.6e-06	0.0004
ENSG00000065526	SPEN	611.31	-1.09	0.15	-7.16	3.76e-06	0.00042
ENSG00000198189	HSD17B11	1699	-1.18	0.16	-7.44	3.8e-06	0.00042
ENSG00000215421	ZNF407	125.84	-1.22	0.17	-7.04	4e-06	0.00044
ENSG00000089057	SLC23A2	1441.83	-1.36	0.2	-6.78	4.23e-06	0.00046
ENSG00000153774	CFDP1	305.01	1.12	0.12	9.08	4.31e-06	0.00047
ENSG00000263001	GTF2I	383.16	-1.09	0.14	-7.78	4.51e-06	0.00048
ENSG00000003989	SLC7A2	7491.27	-1.23	0.14	-8.51	4.58e-06	0.00049
ENSG00000171863	RPS7	2459.05	1.11	0.14	7.75	4.64e-06	0.00049
ENSG00000161929	SCIMP	106.09	-1.49	0.18	-8.37	4.67e-06	0.00049
ENSG00000023445	BIRC3	183.47	1.88	0.23	8.14	4.8e-06	0.0005
ENSG00000162882	HAAO	3341.76	-1.1	0.13	-8.27	4.81e-06	0.0005
ENSG00000079819	EPB41L2	361.05	-1.25	0.16	-7.59	4.9e-06	0.00051
ENSG00000006625	GGCT	129.95	1.23	0.13	9.33	4.96e-06	0.00051
ENSG00000112159	MDN1	661.19	-1.04	0.38	-2.74	5.25e-06	0.00054
ENSG00000106804	C5	12265	-1.38	0.19	-7.19	5.35e-06	0.00054
ENSG00000120156	TEK	214.69	-1.16	0.12	-9.37	5.36e-06	0.00054
ENSG00000125551	PLGLB2	90.79	1.79	0.21	8.47	5.42e-06	0.00054
ENSG00000171115	GIMAP8	285.23	-1.25	0.14	-8.94	5.5e-06	0.00055
ENSG00000153037	SRP19	93.58	1.34	0.15	9.12	5.71e-06	0.00057
ENSG00000074527	NTN4	299.07	-1.24	0.15	-8.54	6.31e-06	0.00062
ENSG00000139567	ACVRL1	98.14	-1.35	0.16	-8.66	6.34e-06	0.00062
ENSG00000143344	RGL1	296.5	-1.13	0.12	-9.13	6.54e-06	0.00064
ENSG00000203747	FCGR3A	651.04	-1.46	0.2	-7.32	6.74e-06	0.00065
ENSG00000088986	DYNLL1	843.95	1.14	0.13	8.77	7.08e-06	0.00068
ENSG00000035862	TIMP2	1417.46	-1.04	0.12	-8.54	7.4e-06	0.00071
ENSG00000122254	HS3ST2	23.04	3.67	0.44	8.35	7.7e-06	0.00073
ENSG00000123066	MED13L	399.68	-1.14	0.15	-7.6	7.74e-06	0.00073
ENSG00000090674	MCOLN1	229.28	-1.03	0.11	-9.71	7.75e-06	0.00073
ENSG00000091622	PITPNM3	167.13	-1.65	0.23	-7.28	7.79e-06	0.00073
ENSG00000105613	MAST1	18.93	-2.88	0.32	-8.91	7.79e-06	0.00073
ENSG00000117410	ATP6V0B	709.89	1.08	0.11	9.52	8.45e-06	0.00078
ENSG00000114698	PLSCR4	440.8	-1.29	0.17	-7.48	8.62e-06	0.00079
ENSG00000157570	TSPAN18	146.6	-1.38	0.17	-8.21	8.84e-06	0.00081
ENSG00000135127	BICDL1	18.3	2.9	0.32	9.06	9e-06	0.00082
ENSG00000164715	LMTK2	292.82	-1.08	0.12	-9	9.08e-06	0.00082
ENSG00000056736	IL17RB	334.26	-1.53	0.22	-6.82	9.21e-06	0.00083
ENSG00000272398	CD24	179.46	2.1	0.28	7.53	9.71e-06	0.00087
ENSG00000117643	MAN1C1	526.54	-1.23	0.15	-8.03	9.89e-06	0.00088
ENSG00000257727	CNPY2	184.07	1.21	0.14	8.93	9.92e-06	0.00088
ENSG00000084110	HAL	646.45	-1.61	0.27	-6	9.94e-06	0.00088
ENSG00000111206	FOXM1	21.37	2.41	0.26	9.2	1.01e-05	0.00089
ENSG00000187889	FYB2	203.36	1.85	0.24	7.78	1.07e-05	0.00093
ENSG00000163075	CFAP221	13.84	3.35	0.39	8.54	1.08e-05	0.00093
ENSG00000196535	MYO18A	1417.29	-1.02	0.12	-8.28	1.12e-05	0.00097
ENSG00000182718	ANXA2	976.66	1.38	0.17	7.97	1.14e-05	0.00098
ENSG00000173486	FKBP2	1238.04	1.27	0.16	7.89	1.18e-05	0.00101
ENSG00000104938	CLEC4M	469.61	-1.49	0.21	-7.03	1.19e-05	0.00102
ENSG00000174173	TRMT10C	182.85	1.08	0.11	9.72	1.21e-05	0.00103
ENSG00000205765	C5orf51	228.8	-1.18	0.13	-9.17	1.22e-05	0.00103
ENSG00000162409	PRKAA2	61.96	2.58	0.47	5.44	1.22e-05	0.00103
ENSG00000172493	AFF1	710.27	-1.17	0.17	-7.09	1.25e-05	0.00104
ENSG00000129235	TXNDC17	529.66	1.02	0.11	9.16	1.26e-05	0.00105
ENSG00000110324	IL10RA	186.98	-1.39	0.17	-8.17	1.31e-05	0.00109
ENSG00000178209	PLEC	3188.09	-1.19	0.15	-7.67	1.32e-05	0.00109
ENSG00000168542	COL3A1	3641.83	1.49	0.21	7.27	1.34e-05	0.0011
ENSG00000105088	OLFM2	1222.59	1.94	0.33	5.9	1.36e-05	0.00111
ENSG00000154262	ABCA6	1943.88	-1.04	0.12	-8.43	1.38e-05	0.00113
ENSG00000052795	FNIP2	1562.93	-1.37	0.19	-7.29	1.45e-05	0.00117
ENSG00000004468	CD38	64.08	-1.58	0.18	-8.94	1.46e-05	0.00117
ENSG00000121716	PILRB	11.56	4.29	0.61	7.05	1.49e-05	0.00119
ENSG00000167676	PLIN4	460.89	1.62	0.22	7.38	1.61e-05	0.00126
ENSG00000161970	RPL26	1820.67	1.07	0.13	8.19	1.69e-05	0.00132
ENSG00000165731	RET	60.76	3.46	0.52	6.6	1.7e-05	0.00132
ENSG00000172172	MRPL13	327.17	1.07	0.12	8.6	1.71e-05	0.00133
ENSG00000121851	POLR3GL	315.85	1.1	0.13	8.28	1.74e-05	0.00133
ENSG00000123975	CKS2	56.75	1.91	0.24	7.9	1.8e-05	0.00137
ENSG00000105246	EBI3	41.94	-1.78	0.24	-7.56	1.81e-05	0.00138
ENSG00000154133	ROBO4	248.61	-1.09	0.13	-8.18	1.88e-05	0.00141
ENSG00000106066	CPVL	425.53	-1.32	0.18	-7.14	1.94e-05	0.00144
ENSG00000138755	CXCL9	118.68	2.27	0.31	7.43	1.94e-05	0.00144
ENSG00000123700	KCNJ2	22.67	-2.54	0.33	-7.73	1.95e-05	0.00144
ENSG00000154310	TNIK	62.15	-1.72	0.25	-6.77	1.95e-05	0.00144
ENSG00000188868	ZNF563	100.62	1.34	0.16	8.53	1.98e-05	0.00145
ENSG00000163687	DNASE1L3	2025.36	-1.2	0.16	-7.26	2e-05	0.00146
ENSG00000241935	HOGA1	550.76	-1.15	0.14	-8.2	2.04e-05	0.00148
ENSG00000077585	GPR137B	198.6	-1.13	0.13	-8.48	2.14e-05	0.00152
ENSG00000130772	MED18	156.73	1.12	0.12	9.62	2.14e-05	0.00152
ENSG00000140848	CPNE2	170.84	-1.1	0.12	-9.14	2.15e-05	0.00152
ENSG00000069702	TGFBR3	518.18	-1.11	0.14	-8.09	2.16e-05	0.00152
ENSG00000158869	FCER1G	383.09	-1.41	0.23	-6.26	2.19e-05	0.00154
ENSG00000131747	TOP2A	59.24	2.42	0.33	7.36	2.25e-05	0.00157
ENSG00000187210	GCNT1	42.48	-1.75	0.21	-8.52	2.26e-05	0.00157
ENSG00000095539	SEMA4G	1015.56	-1.05	0.14	-7.37	2.32e-05	0.00159
ENSG00000120457	KCNJ5	16.4	2.73	0.28	9.9	2.39e-05	0.00163
ENSG00000204301	NOTCH4	109.4	-1.01	0.24	-4.18	2.39e-05	0.00163
ENSG00000127329	PTPRB	440.83	-1.3	0.17	-7.88	2.42e-05	0.00164
ENSG00000105976	MET	1516.99	-1.08	0.14	-7.85	2.49e-05	0.00169
ENSG00000115009	CCL20	7.04	5.7	0.76	7.52	2.6e-05	0.00176
ENSG00000073734	ABCB11	1124.97	-1.52	0.22	-6.99	2.62e-05	0.00177
ENSG00000182481	KPNA2	108.91	1.46	0.18	8.19	2.64e-05	0.00177
ENSG00000164687	FABP5	15.91	2.92	0.37	7.87	2.65e-05	0.00177
ENSG00000041515	MYO16	81.6	-1.39	0.17	-8.33	2.73e-05	0.00181
ENSG00000159363	ATP13A2	134.4	-1.21	0.14	-8.58	2.74e-05	0.00182
ENSG00000156299	TIAM1	104.54	-1.2	0.19	-6.35	2.81e-05	0.00185
ENSG00000137288	UQCC2	333.85	1.04	0.12	8.51	2.82e-05	0.00185
ENSG00000269858	EGLN2	75.45	1.63	0.22	7.48	2.83e-05	0.00185
ENSG00000163625	WDFY3	239.37	-1.08	0.18	-5.87	2.96e-05	0.00191
ENSG00000116678	LEPR	1153.66	-1.5	0.25	-6.06	3e-05	0.00193
ENSG00000213380	COG8	133.99	1.22	0.16	7.83	3.03e-05	0.00193
ENSG00000120129	DUSP1	557.71	1.43	0.21	6.85	3.05e-05	0.00193
ENSG00000203883	SOX18	92.57	-1.8	0.24	-7.35	3.05e-05	0.00193
ENSG00000143815	LBR	459.06	-1.05	0.14	-7.52	3.07e-05	0.00193
ENSG00000125977	EIF2S2	753.48	1.05	0.12	8.42	3.07e-05	0.00193
ENSG00000160339	FCN2	906.15	-1.28	0.18	-7.04	3.35e-05	0.00207
ENSG00000095637	SORBS1	827.16	-1.15	0.14	-8.01	3.53e-05	0.00217
ENSG00000178502	KLHL11	12.55	-3.15	0.36	-8.73	3.54e-05	0.00217
ENSG00000138685	FGF2	65.53	1.75	0.22	8.12	3.55e-05	0.00217
ENSG00000175093	SPSB4	10.43	-3.38	0.37	-9.03	3.67e-05	0.00223
ENSG00000134531	EMP1	76.98	1.93	0.27	7.2	3.81e-05	0.0023
ENSG00000095951	HIVEP1	176.94	-1.24	0.21	-5.78	3.84e-05	0.0023
ENSG00000183688	RFLNB	203.09	-1.19	0.16	-7.64	3.84e-05	0.0023
ENSG00000198732	SMOC1	1343.34	-1.04	0.13	-8.31	3.94e-05	0.00236
ENSG00000184634	MED12	222.81	-1.23	0.18	-7.05	3.96e-05	0.00236
ENSG00000156170	NDUFAF6	161.65	1.16	0.15	7.89	3.98e-05	0.00236
ENSG00000175445	LPL	42.47	3.37	0.68	4.95	4.01e-05	0.00237
ENSG00000134954	ETS1	814.75	-1.02	0.13	-7.88	4.02e-05	0.00237
ENSG00000160213	CSTB	898.77	1.19	0.16	7.31	4.04e-05	0.00238
ENSG00000164867	NOS3	105.1	-1.25	0.16	-7.85	4.07e-05	0.00239
ENSG00000118939	UCHL3	86.77	1.15	0.11	9.99	4.23e-05	0.00247
ENSG00000247077	PGAM5	257.19	1.05	0.13	7.8	4.32e-05	0.00251
ENSG00000084453	SLCO1A2	90.75	-3.92	0.8	-4.9	4.56e-05	0.00264
ENSG00000143507	DUSP10	261.91	-1.18	0.17	-6.96	4.59e-05	0.00265
ENSG00000139946	PELI2	52.09	-1.89	0.24	-7.89	4.61e-05	0.00265
ENSG00000166211	SPIC	12.8	-2.75	0.3	-9.18	4.64e-05	0.00266
ENSG00000160097	FNDC5	1470.25	1.8	0.26	6.82	4.7e-05	0.00269
ENSG00000017427	IGF1	1349.19	-1.14	0.22	-5.06	4.71e-05	0.00269
ENSG00000138131	LOXL4	61.39	2.11	0.29	7.4	4.73e-05	0.00269
ENSG00000178607	ERN1	322.02	-1.11	0.16	-6.81	4.77e-05	0.0027
ENSG00000198650	TAT	19038.6	-1.83	0.27	-6.76	4.77e-05	0.0027
ENSG00000105393	BABAM1	202.77	1.2	0.15	7.97	4.9e-05	0.00275
ENSG00000077684	JADE1	386.79	1.2	0.17	6.88	4.93e-05	0.00275
ENSG00000161896	IP6K3	40.55	2.71	0.43	6.25	5e-05	0.00277
ENSG00000165948	IFI27L1	51.63	1.58	0.19	8.27	5.08e-05	0.00281
ENSG00000113555	PCDH12	153.2	-1.27	0.19	-6.59	5.11e-05	0.00281
ENSG00000130749	ZC3H4	261.78	-1.02	0.13	-7.92	5.16e-05	0.00284
ENSG00000169282	KCNAB1	32.88	-2.05	0.26	-7.83	5.31e-05	0.00289
ENSG00000034510	TMSB10	1512.61	1.02	0.15	6.77	5.34e-05	0.00289
ENSG00000197766	CFD	140.72	-2.45	0.41	-5.96	5.48e-05	0.00295
ENSG00000169288	MRPL1	292.51	1.21	0.15	7.88	5.53e-05	0.00296
ENSG00000102699	PARP4	568.47	-1.15	0.15	-7.68	5.67e-05	0.00301
ENSG00000164117	FBXO8	453.07	1.04	0.14	7.52	5.74e-05	0.00303
ENSG00000055044	NOP58	385.84	1.44	0.2	7.09	5.79e-05	0.00305
ENSG00000044574	HSPA5	5510.35	1.2	0.18	6.73	5.92e-05	0.0031
ENSG00000139269	INHBE	2386.57	1.47	0.22	6.78	5.93e-05	0.0031
ENSG00000122952	ZWINT	30.61	1.85	0.22	8.49	6.02e-05	0.00314
ENSG00000115457	IGFBP2	2147.22	-2.7	0.4	-6.81	6.1e-05	0.00318
ENSG00000107864	CPEB3	239.11	-1.26	0.17	-7.28	6.18e-05	0.00321
ENSG00000110077	MS4A6A	787.58	-1.11	0.15	-7.14	6.22e-05	0.00322
ENSG00000092421	SEMA6A	188.9	-1.22	0.16	-7.71	6.23e-05	0.00322
ENSG00000118785	SPP1	293.33	2.77	0.41	6.78	6.31e-05	0.00324
ENSG00000197461	PDGFA	65.25	2.06	0.29	7.15	6.47e-05	0.00329
ENSG00000127481	UBR4	1720.5	-1.09	0.17	-6.56	6.85e-05	0.00346
ENSG00000269113	TRABD2B	114.71	-1.9	0.3	-6.37	6.87e-05	0.00346
ENSG00000131503	ANKHD1	22.74	2.97	0.39	7.55	6.91e-05	0.00346
ENSG00000165449	SLC16A9	29.76	-2.19	0.29	-7.55	6.95e-05	0.00347
ENSG00000168000	BSCL2	29.81	-1.88	0.23	-8.23	7.1e-05	0.00354
ENSG00000168209	DDIT4	421.93	1.59	0.23	6.94	7.21e-05	0.00358
ENSG00000119383	PTPA	1337.85	1.08	0.14	8	7.43e-05	0.00367
ENSG00000174837	ADGRE1	43.45	-2.48	0.38	-6.51	7.61e-05	0.00372
ENSG00000137877	SPTBN5	21.72	3.19	0.49	6.49	7.67e-05	0.00374
ENSG00000166401	SERPINB8	77.73	1.23	0.16	7.84	8.39e-05	0.00405
ENSG00000076067	RBMS2	147.07	-1.26	0.16	-7.77	8.48e-05	0.00406
ENSG00000105339	DENND3	64.01	-1.28	0.17	-7.62	8.53e-05	0.00408
ENSG00000198074	AKR1B10	361.91	4.86	0.64	7.54	8.62e-05	0.00411
ENSG00000101460	MAP1LC3A	615.51	1.2	0.17	6.84	8.66e-05	0.00411
ENSG00000148019	CEP78	164.72	1.39	0.19	7.22	8.69e-05	0.00411
ENSG00000156869	FRRS1	264.74	-1.28	0.19	-6.73	8.69e-05	0.00411
ENSG00000135052	GOLM1	170.65	1.42	0.23	6.24	8.81e-05	0.00415
ENSG00000171954	CYP4F22	269.07	1.4	0.21	6.82	9e-05	0.00423
ENSG00000144481	TRPM8	1190.21	1.11	0.16	7.08	9.2e-05	0.00428
ENSG00000181291	TMEM132E	29.13	-1.67	0.24	-6.87	9.29e-05	0.00432
ENSG00000053747	LAMA3	75.18	1.77	0.24	7.25	9.38e-05	0.00434
ENSG00000091409	ITGA6	306.79	1.21	0.17	7.05	9.54e-05	0.00438
ENSG00000162552	WNT4	20.79	2.3	0.33	7.02	9.96e-05	0.00454
ENSG00000163071	SPATA18	75.65	1.96	0.32	6.05	0.0001	0.00458
ENSG00000104435	STMN2	21.79	6.34	0.83	7.64	0.0001	0.0046
ENSG00000240303	ACAD11	34.62	-1.9	0.23	-8.3	0.0001	0.00462
ENSG00000175756	AURKAIP1	1125.36	1.23	0.19	6.55	0.00011	0.00475
ENSG00000254858	MPV17L2	67.83	1.32	0.17	7.95	0.00011	0.00475
ENSG00000144218	AFF3	82.56	-1.52	0.26	-5.9	0.00011	0.00487
ENSG00000138315	OIT3	1081.38	-1.16	0.18	-6.58	0.00011	0.00487
ENSG00000131153	GINS2	45	1.76	0.23	7.49	0.00011	0.00497
ENSG00000160883	HK3	53.84	-1.51	0.27	-5.59	0.00011	0.00498
ENSG00000131174	COX7B	1169.16	1.06	0.16	6.81	0.00011	0.00498
ENSG00000105550	FGF21	30.42	2.69	0.39	6.81	0.00011	0.00498
ENSG00000147872	PLIN2	3016.23	1.19	0.18	6.45	0.00011	0.005
ENSG00000134897	BIVM	186.17	1.07	0.15	7.3	0.00011	0.005
ENSG00000096060	FKBP5	2022.51	-1.54	0.25	-6.14	0.00012	0.00516
ENSG00000214114	MYCBP	83	1.14	0.13	8.81	0.00012	0.00518
ENSG00000157510	AFAP1L1	102.83	-1.35	0.21	-6.47	0.00012	0.00524
ENSG00000146950	SHROOM2	192.72	-1.07	0.16	-6.81	0.00012	0.00525
ENSG00000100150	DEPDC5	162.42	-1.11	0.14	-7.79	0.00012	0.00528
ENSG00000090530	P3H2	96.68	-1.13	0.14	-8.01	0.00012	0.00533
ENSG00000055163	CYFIP2	794.63	-1.41	0.23	-6.03	0.00013	0.00544
ENSG00000043462	LCP2	192.1	-1.11	0.16	-6.86	0.00013	0.00555
ENSG00000196177	ACADSB	5574.53	-1.27	0.19	-6.64	0.00013	0.00557
ENSG00000164825	DEFB1	854.64	1.04	0.17	6	0.00013	0.00558
ENSG00000159147	DONSON	61.39	1.24	0.17	7.45	0.00013	0.00559
ENSG00000104880	ARHGEF18	30.81	-1.76	0.22	-8	0.00013	0.0056
ENSG00000170525	PFKFB3	183.62	-1.1	0.17	-6.34	0.00013	0.0056
ENSG00000104131	EIF3J	756.45	1.16	0.16	7.2	0.00014	0.00566
ENSG00000283632	EXOC3L2	76.1	-1.48	0.24	-6.27	0.00014	0.00574
ENSG00000106992	AK1	48.84	1.62	0.21	7.84	0.00014	0.00586
ENSG00000163217	BMP10	29.6	-2.08	0.29	-7.23	0.00014	0.00586
ENSG00000108821	COL1A1	2097.01	2.16	0.35	6.22	0.00014	0.00586
ENSG00000137965	IFI44	172.63	1.41	0.21	6.71	0.00015	0.00588
ENSG00000139209	SLC38A4	11083	-1.08	0.16	-6.93	0.00015	0.00588
ENSG00000074410	CA12	28.55	3.26	0.61	5.33	0.00015	0.00589
ENSG00000176788	BASP1	165.34	-1.36	0.22	-6.06	0.00015	0.00591
ENSG00000132846	ZBED3	394.97	-1.16	0.16	-7.45	0.00015	0.00591
ENSG00000189057	FAM111B	22.43	2.45	0.35	7.09	0.00015	0.00595
ENSG00000165806	CASP7	213.13	1.12	0.16	7.04	0.00015	0.00598
ENSG00000080573	COL5A3	175.2	1.75	0.47	3.7	0.00015	0.00599
ENSG00000111249	CUX2	1156.66	-1.63	0.25	-6.53	0.00015	0.00604
ENSG00000153140	CETN3	76.07	1.16	0.14	8.06	0.00015	0.00612
ENSG00000158234	FAIM	40.18	1.34	0.17	7.84	0.00016	0.00618
ENSG00000080824	HSP90AA1	9829.59	1.44	0.22	6.58	0.00016	0.00625
ENSG00000136830	NIBAN2	630.7	1.17	0.18	6.52	0.00016	0.00625
ENSG00000186283	TOR3A	361.62	1.07	0.15	7.05	0.00016	0.00642
ENSG00000156510	HKDC1	48.82	4.16	0.58	7.22	0.00017	0.00646
ENSG00000167900	TK1	98.83	1.4	0.2	6.88	0.00017	0.00648
ENSG00000166123	GPT2	2146.53	-1.17	0.17	-6.77	0.00017	0.00648
ENSG00000074803	SLC12A1	16.62	4.64	0.6	7.69	0.00017	0.00648
ENSG00000159884	CCDC107	161.03	1.06	0.14	7.84	0.00017	0.00648
ENSG00000171848	RRM2	37.52	2.17	0.31	7.01	0.00017	0.00654
ENSG00000165029	ABCA1	754.37	-1.15	0.2	-5.82	0.00018	0.00672
ENSG00000134363	FST	306.8	1.42	0.22	6.46	0.00018	0.00678
ENSG00000140025	EFCAB11	72.28	1.23	0.15	8.35	0.00018	0.00686
ENSG00000119927	GPAM	4518.81	1.12	0.16	6.79	0.00018	0.00691
ENSG00000184209	SNRNP35	128.26	1	0.12	8.48	0.00018	0.00695
ENSG00000175920	DOK7	23.53	2.72	0.43	6.31	0.00018	0.00695
ENSG00000172817	CYP7B1	147.25	-1.04	0.14	-7.35	0.00019	0.00698
ENSG00000143061	IGSF3	27.09	2.15	0.33	6.48	0.00019	0.00698
ENSG00000164142	FHIP1A	14.62	-2.59	0.42	-6.23	0.00019	0.00698
ENSG00000078114	NEBL	80.63	1.28	0.18	7.14	0.00019	0.00698
ENSG00000183044	ABAT	5939.42	-1.09	0.16	-6.76	0.00019	0.00713
ENSG00000135423	GLS2	2622.71	-1.32	0.22	-6.12	0.00019	0.00713
ENSG00000091879	ANGPT2	33.79	-2.32	0.34	-6.84	0.0002	0.00725
ENSG00000078098	FAP	6.16	4.94	0.71	7.01	0.0002	0.00727
ENSG00000148400	NOTCH1	298.22	-1.03	0.21	-4.92	0.0002	0.0073
ENSG00000160593	JAML	83.29	1.22	0.15	8.19	0.0002	0.00734
ENSG00000157778	PSMG3	84.33	1.11	0.14	8.02	0.0002	0.00741
ENSG00000177606	JUN	250.51	1.45	0.22	6.52	0.00021	0.00762
ENSG00000134339	SAA2	647.67	2.22	0.48	4.61	0.00021	0.00772
ENSG00000160179	ABCG1	164.54	-1.29	0.18	-7.18	0.00021	0.00772
ENSG00000161640	SIGLEC11	27.12	-1.7	0.21	-8.2	0.00022	0.00778
ENSG00000135220	UGT2A3	637.36	1.23	0.19	6.35	0.00022	0.00787
ENSG00000015133	CCDC88C	82.63	-1.55	0.23	-6.74	0.00022	0.00796
ENSG00000113810	SMC4	283.04	1.63	0.26	6.37	0.00022	0.00801
ENSG00000134955	SLC37A2	114.1	-1.34	0.21	-6.49	0.00023	0.00803
ENSG00000101412	E2F1	20.48	2.22	0.33	6.75	0.00023	0.00808
ENSG00000227507	LTB	55.82	1.85	0.28	6.62	0.00023	0.0081
ENSG00000122194	PLG	52335.3	-1.09	0.18	-6.07	0.00023	0.00811
ENSG00000174600	CMKLR1	133.16	-1.15	0.16	-7.02	0.00023	0.00824
ENSG00000089685	BIRC5	20.62	2.18	0.3	7.32	0.00024	0.00827
ENSG00000068831	RASGRP2	99.02	-1.68	0.27	-6.19	0.00024	0.00828
ENSG00000183963	SMTN	191.85	-1.08	0.15	-7.21	0.00024	0.00828
ENSG00000173598	NUDT4	257.76	-1.02	0.14	-7.51	0.00024	0.00831
ENSG00000106624	AEBP1	613.23	1.28	0.21	6	0.00024	0.00831
ENSG00000165288	BRWD3	116.28	-1.13	0.16	-7.19	0.00024	0.00843
ENSG00000156113	KCNMA1	395.79	-1.42	0.23	-6.24	0.00024	0.00843
ENSG00000100836	PABPN1	223.46	1.48	0.23	6.44	0.00025	0.00856
ENSG00000244474	UGT1A4	1746.7	-1.08	0.2	-5.42	0.00025	0.00862
ENSG00000213923	CSNK1E	85.55	1.33	0.19	6.91	0.00025	0.00862
ENSG00000180071	ANKRD18A	26.16	8.18	1.04	7.84	0.00025	0.00866
ENSG00000155189	AGPAT5	315.89	-1.04	0.17	-6.01	0.00026	0.00874
ENSG00000163823	CCR1	101.33	-1.26	0.19	-6.47	0.00026	0.00877
ENSG00000066379	POLR1H	98.04	1.02	0.13	8.07	0.00026	0.00885
ENSG00000119771	KLHL29	20.92	2.23	0.33	6.76	0.00027	0.00886
ENSG00000103546	SLC6A2	34.35	3.58	0.56	6.41	0.00028	0.00934
ENSG00000129244	ATP1B2	55.49	-1.72	0.26	-6.48	0.00029	0.00942
ENSG00000133561	GIMAP6	221.61	-1.06	0.15	-6.89	0.00029	0.00946
ENSG00000181885	CLDN7	124.72	1.41	0.2	7	0.00029	0.00952
ENSG00000134597	RBMX2	157.95	1.22	0.18	6.79	0.00029	0.0096
ENSG00000131981	LGALS3	212.02	1.6	0.24	6.7	0.0003	0.00963
ENSG00000143951	WDPCP	51.34	1.73	0.24	7.16	0.0003	0.00966
ENSG00000174720	LARP7	668.66	1.75	0.28	6.31	0.0003	0.00966
ENSG00000172428	COPS9	217.82	1.06	0.15	6.98	0.00031	0.0099
ENSG00000126709	IFI6	1036.28	2.46	0.42	5.9	0.00031	0.0099

## Sheet: Supplementary Table 3
Significantly dysregulated pathways specific to post-transplant NASH
Term	Term ID	PT-FDR	Top 5 Genes
GO:0061043	regulation of vascular wound healing	5e-05	ALOX5,SLC12A2,XBP1,SERPINE1,SMOC2
GO:0061042	vascular wound healing	0.00046	ADIPOR2,ALOX5,SLC12A2,MCAM,XBP1
GO:0005539	glycosaminoglycan binding	0.00046	CFH,AOC1,MPO,PAFAH1B1,PGLYRP1
GO:0001832	blastocyst growth	0.00089	IGF1,PALB2,GINS1,SALL4,NBN
GO:0060055	angiogenesis involved in wound healing	0.0016	CX3CL1,ADIPOR2,ALOX5,SLC12A2,MCAM
GO:0031012	extracellular matrix	0.00185	MMP25,ANOS1,DCN,SEMA3B,SERPINB1
GO:0061041	regulation of wound healing	0.00185	ENPP4,TFPI,ABCC8,TNFRSF12A,TBXA2R
GO:0030312	external encapsulating structure	0.00185	MMP25,ANOS1,DCN,SEMA3B,SERPINB1
GO:0031091	platelet alpha granule	0.00713	ITGA2B,CD9,IGF1,HGF,ACTN1
GO:1903034	regulation of response to wounding	0.00713	ENPP4,TFPI,ABCC8,TNFRSF12A,TBXA2R
GO:0008201	heparin binding	0.00713	CFH,AOC1,MPO,PAFAH1B1,TENM1
GO:1903047	mitotic cell cycle process	0.00713	MAD1L1,CDC27,PRKAR2B,KMT2E,FBXL3
GO:1905462	regulation of DNA duplex unwinding	0.0073	MNAT1,MCM2,SSBP1,POT1,TOP2A
GO:0007093	mitotic cell cycle checkpoint signaling	0.00865	MAD1L1,ZNF207,BRCA1,MRE11,SPDL1
GO:0001824	blastocyst development	0.00927	PSMC4,IGF1,CUL3,PTPN18,NLE1
GO:1901381	positive regulation of potassium ion transmembrane transport	0.0095	ABCC8,KCNQ1,KCNH2,WNK1,GAL
GO:0043268	positive regulation of potassium ion transport	0.01483	ABCC8,FHL1,KCNQ1,KCNH2,WNK1
GO:0006260	DNA replication	0.02	RECQL,UPF1,LIG3,DBF4,PSMB1
GO:0030048	actin filament-based movement	0.02	CACNA1G,CCDC88C,WAS,ATP1A2,VIM
GO:0061044	negative regulation of vascular wound healing	0.02	ALOX5,SLC12A2,SERPINE1,MIR200B,TAFA5
GO:0000075	cell cycle checkpoint signaling	0.02	MAD1L1,CRY1,ZNF207,BRCA1,MRE11
GO:0033044	regulation of chromosome organization	0.0207	MAD1L1,KDM1A,CDC27,UPF1,KMT2E
WP:WP2446	Retinoblastoma Gene in Cancer	0.02067	E2F2,ANLN,HLTF,SMC1A,MCM6
GO:0034764	positive regulation of transmembrane transport	0.02067	CFTR,CALCR,ABCC8,CACNG3,CX3CL1
GO:0044770	cell cycle phase transition	0.02099	MAD1L1,CDC27,UPF1,PRKAR2B,KMT2E
GO:0031093	platelet alpha granule lumen	0.02099	IGF1,HGF,ACTN1,ACTN2,TGFB2
GO:0045931	positive regulation of mitotic cell cycle	0.02741	POLDIP2,CDC27,KMT2E,PAFAH1B1,CUL3
GO:0051607	defense response to virus	0.02741	TSPAN6,MAP3K14,RNF216,POLR3B,ZMYND11
GO:0140546	defense response to symbiont	0.02741	TSPAN6,MAP3K14,RNF216,POLR3B,ZMYND11
GO:1901989	positive regulation of cell cycle phase transition	0.02741	CDC27,KMT2E,PAF1,CUL3,ANAPC4
REAC:R-HSA-176187	Activation of ATR in response to replication stress	0.02741	DBF4,RFC2,MCM10,MCM2,MCM6
GO:0001527	microfibril	0.02741	LTBP1,LTBP4,MFAP2,FBN2,MFAP1
GO:1903900	regulation of viral life cycle	0.02741	IL32,CD4,LTF,CD74,KPNA6
GO:0044772	mitotic cell cycle phase transition	0.0276	MAD1L1,CDC27,PRKAR2B,KMT2E,FBXL3
GO:0003688	DNA replication origin binding	0.0278	DDX11,MCM10,MCM2,MCM6,ORC1
GO:0031570	DNA integrity checkpoint signaling	0.02777	CRY1,MRE11,USP28,FOXN3,TP53BP1
GO:0009750	response to fructose	0.02777	ADIPOR2,PTGS2,GCKR,XBP1,PPARGC1A
GO:0060075	regulation of resting membrane potential	0.02777	PSEN1,TREM2,KCNK6,NALCN,ATP1A3
GO:0005509	calcium ion binding	0.02938	AOC1,NDUFAB1,SLC25A13,PON1,SCIN
REAC:R-HSA-8983711	OAS antiviral response	0.02938	OAS1,DDX58,OAS3,OAS2,OASL
GO:0060700	regulation of ribonuclease activity	0.02938	OAS1,OAS3,OAS2,OASL,TMBIM6
GO:0007346	regulation of mitotic cell cycle	0.02938	MAD1L1,POLDIP2,CDC27,PRKAR2B,KMT2E
GO:0005201	extracellular matrix structural constituent	0.02938	CD4,ANOS1,DCN,VCAN,TNC
GO:0048285	organelle fission	0.0301	MAD1L1,CYP26B1,CDC27,COX10,ZNF207
GO:0008083	growth factor activity	0.0307	IGF1,HGF,TYMP,RABEP1,GRN
REAC:R-HSA-909733	Interferon alpha/beta signaling	0.03348	IFI35,IP6K2,OAS1,SAMHD1,TYK2
GO:0045787	positive regulation of cell cycle	0.03477	POLDIP2,CDC27,KMT2E,DBF4,PAF1
GO:0071332	cellular response to fructose stimulus	0.04066	XBP1,PPARGC1A,PCK1,SLC2A5,SLC26A6
GO:1901137	carbohydrate derivative biosynthetic process	0.04283	DPM1,HS3ST1,AK2,PDK4,SLC25A13
REAC:R-HSA-1640170	Cell Cycle	0.0429	MAD1L1,CDC27,POLR2J,PRKAR2B,DBF4
GO:0031261	DNA replication preinitiation complex	0.0429	MCM2,MCM6,CDC45,MCM5,GINS1
GO:0002576	platelet degranulation	0.0429	LAMP2,ITGA2B,CD9,IGF1,HGF
GO:0061045	negative regulation of wound healing	0.0429	TFPI,ABCC8,CD9,PLAUR,ALOX5
GO:0010564	regulation of cell cycle process	0.0429	MAD1L1,KLHL13,CDC27,PRKAR2B,KMT2E
REAC:R-HSA-176974	Unwinding of DNA	0.0429	MCM2,MCM6,CDC45,MCM5,GINS1
REAC:R-HSA-5173105	O-linked glycosylation	0.0429	THSD7A,ST3GAL1,POMT2,ADAMTS6,ST6GALNAC2
REAC:R-HSA-68962	Activation of the pre-replicative complex	0.0429	DBF4,POLA2,MCM10,MCM2,MCM6
GO:0004857	enzyme inhibitor activity	0.0429	TFPI,PRKAR2B,IBTK,RPS20,APBA3
GO:0016328	lateral plasma membrane	0.04472	DVL2,PKD1,CDH1,KCNQ1,SLC12A2
GO:1901379	regulation of potassium ion transmembrane transport	0.04472	ABCC8,FHL1,KCNG1,NEDD4L,KCNQ1
GO:0032494	response to peptidoglycan	0.0448	IRAK3,TREM2,RIPK2,IRF5,IL6
GO:0010948	negative regulation of cell cycle process	0.04481	MAD1L1,PSMB1,CRY1,ZNF207,BRCA1
GO:0000280	nuclear division	0.04481	MAD1L1,CYP26B1,CDC27,ZNF207,NCAPD2
GO:0043009	chordate embryonic development	0.04481	ALS2,DVL2,HOXA11,MEOX1,SOX8
GO:0007143	female meiotic nuclear division	0.04481	NCAPH2,TRIP13,MLH1,AURKA,CDC25B
GO:0000228	nuclear chromosome	0.04481	SYN1,BAZ1B,NCAPD2,BRCA1,POLA2
GO:0090303	positive regulation of wound healing	0.0456	ENPP4,TBXA2R,F7,MYLK,ARFGEF1
REAC:R-HSA-69278	Cell Cycle, Mitotic	0.04604	MAD1L1,CDC27,PRKAR2B,DBF4,PAFAH1B1
GO:0009615	response to virus	0.04633	TSPAN6,FGR,MAP3K14,RNF216,POLR3B
GO:0014910	regulation of smooth muscle cell migration	0.0466	IGF1,RHOA,HDAC4,MEF2C,SSH1
GO:1901987	regulation of cell cycle phase transition	0.0466	MAD1L1,CDC27,PRKAR2B,KMT2E,DBF4
WP:WP4584	Biomarkers for pyrimidine metabolism disorders	0.0466	TYMP,RRM2B,UPB1,DHODH,UMPS
WP:WP466	DNA Replication	0.047	DBF4,POLA2,RFC1,RFC2,POLD1
GO:1904064	positive regulation of cation transmembrane transport	0.04699	CALCR,ABCC8,CACNG3,CX3CL1,EHD3
GO:1901681	sulfur compound binding	0.04699	CFH,AOC1,MPO,PAFAH1B1,TKTL1
GO:0009792	embryo development ending in birth or egg hatching	0.04699	ALS2,DVL2,HOXA11,MEOX1,SOX8
WP:WP306	Focal Adhesion	0.04699	FGR,BAD,ITGA3,ITGA2B,FYN
GO:0045069	regulation of viral genome replication	0.04699	LTF,EIF2AK2,PKN2,PABPC1,HACD3
GO:0090068	positive regulation of cell cycle process	0.04921	CDC27,KMT2E,DBF4,PAF1,WIZ
GO:0071162	CMG complex	0.04993	MCM2,MCM6,MCM5,GINS1,MCM4

## Sheet: Supplementary Table 4
Significantly dysregulated pathways specific to non-transplant NASH
Term	Term ID	NT-FDR	Top 5 Genes
GO:0035239	tube morphogenesis	7.13e-08	TNMD,KRIT1,PLXND1,HSPB6,DVL2
GO:0009986	cell surface	7.66e-08	CFTR,TFPI,CD38,ITGAL,ITGA3
GO:0048514	blood vessel morphogenesis	2.64e-06	TNMD,KRIT1,PLXND1,HSPB6,THSD7A
GO:0001568	blood vessel development	3.05e-06	TNMD,KRIT1,CFLAR,PLXND1,HSPB6
GO:0001944	vasculature development	3.2e-06	TNMD,KRIT1,CFLAR,PLXND1,HSPB6
GO:0033218	amide binding	1.59e-05	FKBP4,CALCR,AP2B1,MGST1,MAPK8IP2
GO:0043408	regulation of MAPK cascade	2.77e-05	WNT16,CFLAR,CALCR,DVL2,DHX33
GO:0000165	MAPK cascade	2.95e-05	WNT16,CFLAR,CALCR,DVL2,DHX33
GO:0001525	angiogenesis	7.24e-05	TNMD,KRIT1,PLXND1,HSPB6,THSD7A
GO:0006935	chemotaxis	8.28e-05	SEMA3F,PLXND1,ARX,MYCBP2,CX3CL1
GO:0042330	taxis	9.42e-05	SEMA3F,PLXND1,ARX,MYCBP2,CX3CL1
GO:0038024	cargo receptor activity	9.91e-05	STAB1,CD6,MARCO,MSR1,ABCA7
GO:0043235	receptor complex	0.00011	PLXND1,CALCR,ITGAL,ITGA3,ITGA2B
GO:0019838	growth factor binding	0.00012	RHBDF1,FLT4,LTBP1,FSTL4,GPC1
GO:0043410	positive regulation of MAPK cascade	0.00013	WNT16,CFLAR,CALCR,DVL2,DHX33
REAC:R-HSA-3000171	Non-integrin membrane-ECM interactions	0.00014	TNC,LAMC3,LAMA3,LAMC2,COL11A1
GO:0051701	biological process involved in interaction with host	0.00028	FUCA2,BAD,PGLYRP1,CD4,CD74
GO:0005021	vascular endothelial growth factor-activated receptor activity	0.00031	FLT4,NRP1,FLT1,NRP2,FLT3
GO:0030335	positive regulation of cell migration	0.00048	FGR,SEMA3F,CD99,ITGA3,ITGA2B
GO:0098609	cell-cell adhesion	0.00049	BAD,CD99,MAD1L1,ITGAL,ITGA2B
GO:0010035	response to inorganic substance	0.00055	GCLC,BAD,AOC1,CFLAR,SLC25A13
GO:2000147	positive regulation of cell motility	0.00057	FGR,SEMA3F,CD99,ITGA3,ITGA2B
WP:WP4540	Pathways Regulating Hippo Signaling	0.00074	PRKAR2B,TEAD3,PRKCH,FLT4,CDH1
GO:0031589	cell-substrate adhesion	0.00077	ITGAL,ITGA3,ITGA2B,CX3CL1,PKD1
GO:0046790	virion binding	0.00085	HIPK2,TSG101,SIGLEC1,CD209,CLEC4M
REAC:R-HSA-1474244	Extracellular matrix organization	0.00089	ITGAL,ITGA3,ITGA2B,MMP25,DCN
GO:0002237	response to molecule of bacterial origin	0.00098	TFPI,UPF1,MPO,ABCC8,TAC1
GO:0051272	positive regulation of cellular component movement	0.00099	FGR,SEMA3F,CD99,ITGA3,ITGA2B
GO:0040017	positive regulation of locomotion	0.00107	FGR,SEMA3F,CD99,ITGA3,ITGA2B
GO:0044403	biological process involved in symbiotic interaction	0.00146	FUCA2,BAD,PGLYRP1,CD4,LTF
GO:0005044	scavenger receptor activity	0.00154	STAB1,CD6,MARCO,MSR1,SCARB1
GO:0030155	regulation of cell adhesion	0.0016	BAD,MAD1L1,PLXND1,ITGA3,CX3CL1
GO:0032496	response to lipopolysaccharide	0.00166	TFPI,UPF1,MPO,ABCC8,TAC1
GO:0009617	response to bacterium	0.0017	FGR,FUCA2,TFPI,UPF1,MPO
GO:0050900	leukocyte migration	0.00173	CD99,ITGAL,ITGA3,ITGA2B,CX3CL1
GO:0007044	cell-substrate junction assembly	0.0021	MYOC,VCL,EPHA3,GPM6B,ARHGAP6
GO:0010038	response to metal ion	0.00236	GCLC,BAD,AOC1,SLC25A13,ABCC8
REAC:R-HSA-194138	Signaling by VEGF	0.00294	FYN,SH2D2A,FLT4,CTNNA1,BCAR1
GO:0042327	positive regulation of phosphorylation	0.00299	FGR,BAD,ALS2,CAMKK1,CALCR
WP:WP4541	Hippo-Merlin Signaling Dysregulation	0.00299	PRKAR2B,ITGAL,ITGA3,ITGA2B,TEAD3
GO:0033993	response to lipid	0.0033	CFTR,BAD,CYP26B1,CFLAR,TFPI
GO:0150115	cell-substrate junction organization	0.00398	MYOC,VCL,EPHA3,GPM6B,ARHGAP6
GO:0071363	cellular response to growth factor stimulus	0.00449	TNMD,GCLC,CFLAR,POLR2J,CREBBP
GO:0019199	transmembrane receptor protein kinase activity	0.00485	FGR,MATK,BAZ1B,DYRK4,BTK
GO:0034330	cell junction organization	0.00538	SEMA3F,ALS2,PLXND1,ARHGAP33,ITGA3
GO:0052126	movement in host environment	0.00571	FUCA2,CD4,CD74,CDH1,SERPINB3
REAC:R-HSA-3000170	Syndecan interactions	0.00572	TNC,ACTN1,COL5A3,ITGB5,ITGA6
GO:0006954	inflammatory response	0.0072	SCYL3,FGR,CYP26B1,CALCR,PRKAR2B
GO:0035821	modulation of process of other organism	0.00737	BAD,NOS2,CD4,LTF,YTHDC2
GO:0051817	modulation of process of other organism involved in symbiotic interaction	0.00778	BAD,CD4,LTF,YTHDC2,EIF2AK2
GO:0046718	viral entry into host cell	0.00781	CD4,CD74,SERPINB3,HYAL2,TFRC
GO:0009897	external side of plasma membrane	0.00831	ITGA3,ITGA2B,CRLF1,CD79B,CD9
GO:0007169	transmembrane receptor protein tyrosine kinase signaling pathway	0.00833	TNMD,FGR,PDK4,POLR2J,WDR54
REAC:R-HSA-71291	Metabolism of amino acids and derivatives	0.00911	NDUFAB1,SLC25A13,PSMB1,AASS,RPS20
GO:0050839	cell adhesion molecule binding	0.00967	LASP1,ITGAL,ITGA3,CX3CL1,BAIAP2L1
GO:0070848	response to growth factor	0.01118	TNMD,GCLC,CFLAR,POLR2J,CREBBP
REAC:R-HSA-9006934	Signaling by Receptor Tyrosine Kinases	0.01155	POLR2J,ITGA3,AP2B1,RALA,MATK
GO:0070482	response to oxygen levels	0.0118	BAD,CFLAR,CD38,CREBBP,NOS2
GO:0009725	response to hormone	0.01201	GCLC,BAD,CFLAR,TFPI,CD38
WP:WP1539	Angiogenesis	0.01227	CREBBP,TIMP2,FGFR2,MAPK1,TIMP3
GO:0098552	side of membrane	0.01237	FGR,SLC4A1,SPPL2B,ITGA3,ITGA2B
GO:0007160	cell-matrix adhesion	0.01239	ITGAL,ITGA3,ITGA2B,CX3CL1,PKD1
GO:0044003	modulation by symbiont of host process	0.01361	BAD,CD4,EIF2AK2,ATG5,CASP8
GO:0006978	DNA damage response, signal transduction by p53 class mediator resulting in transcription of p21 class mediator	0.01502	HIPK2,SP100,RPS6KA6,TFAP4,FOXM1
GO:0044409	entry into host	0.01621	FUCA2,CD4,CD74,CDH1,SERPINB3
GO:0001666	response to hypoxia	0.01831	BAD,CFLAR,CD38,CREBBP,NOS2
GO:0030139	endocytic vesicle	0.01901	CFTR,M6PR,DVL2,MPO,CACNG3
GO:0098742	cell-cell adhesion via plasma-membrane adhesion molecules	0.01921	ITGAL,CX3CL1,SELE,CELSR3,PKD1
GO:0042772	DNA damage response, signal transduction resulting in transcription	0.0206	HIPK2,SP100,RPS6KA6,TFAP4,FOXM1
GO:0070371	ERK1 and ERK2 cascade	0.02208	CFLAR,CALCR,CX3CL1,CCL26,RANBP9
GO:0060326	cell chemotaxis	0.02247	CX3CL1,CCL26,ALOX5,DPEP1,CD74
GO:0042383	sarcolemma	0.02412	ABCC8,ATP1A2,ANK1,VCL,DTNBP1
GO:0045765	regulation of angiogenesis	0.0252	TNMD,KRIT1,PLXND1,HSPB6,ABCC8
GO:0009063	cellular amino acid catabolic process	0.02599	NOS2,AASS,OTC,ATP2B4,OAT
WP:WP3941	Oxidative Damage	0.02627	BAD,MAP3K9,TNFRSF1B,BAK1,TRAF1
GO:0045597	positive regulation of cell differentiation	0.02698	BAD,CYP26B1,PLXND1,KDM1A,HOXA11
GO:1901342	regulation of vasculature development	0.03087	TNMD,KRIT1,PLXND1,HSPB6,ABCC8
GO:0043549	regulation of kinase activity	0.03122	FGR,BAD,DBNDD1,ALS2,CAMKK1
GO:0004713	protein tyrosine kinase activity	0.03324	FGR,MAP3K9,MATK,BAZ1B,DYRK4
GO:0019725	cellular homeostasis	0.03339	GCLC,CFTR,KRIT1,BAD,CD38
GO:0018108	peptidyl-tyrosine phosphorylation	0.03445	FGR,DVL2,IBTK,CRLF1,MAP3K9
GO:0070372	regulation of ERK1 and ERK2 cascade	0.0355	CFLAR,CALCR,CX3CL1,CCL26,RANBP9
GO:0036293	response to decreased oxygen levels	0.03682	BAD,CFLAR,CD38,CREBBP,NOS2
GO:0018212	peptidyl-tyrosine modification	0.03838	FGR,DVL2,IBTK,CRLF1,MAP3K9
WP:WP2572	Primary Focal Segmental Glomerulosclerosis FSGS	0.04107	ITGA3,FYN,PLAUR,VIM,VCL
GO:0045296	cadherin binding	0.04222	LASP1,BAIAP2L1,PROM1,LYPLA2,ANLN
GO:1903902	positive regulation of viral life cycle	0.04267	CD4,CD74,KPNA6,TSG101,CHMP2B
GO:0030666	endocytic vesicle membrane	0.0454	CFTR,M6PR,CACNG3,AP2B1,CD9
GO:0019221	cytokine-mediated signaling pathway	0.04598	BAD,CFLAR,SPPL2B,CRLF1,MAP3K14
GO:0042493	response to drug	0.04706	BAD,CD38,PRKAR2B,ITGA3,ABCC8
GO:0030199	collagen fibril organization	0.04934	TLL1,COL9A2,COL23A1,LAMA3,FOXC1
GO:0045766	positive regulation of angiogenesis	0.04953	HSPB6,CX3CL1,TBXA2R,BRCA1,ISL1
GO:1904018	positive regulation of vasculature development	0.04953	HSPB6,CX3CL1,TBXA2R,BRCA1,ISL1
